# Supplementary material for: Genomic insights into potential interdependencies in microbial hydrocarbon and nutrient cycling in hydrothermal sediments
Source: Microbiome. 2017 Aug 23;5:106. doi: 10.1186/s40168-017-0322-2 (PMC5569505; doi:10.1186/s40168-017-0322-2)
Supplement: Additional file 1: — Supplementary Tables S1-S5 and Figures S1-S10. Tables S3 and S4 are provided separately. Table S3. Summary statistics of assembled archaeal and bacterial MAGs. Metagenome-assembled genomes (MAGs) assembled from dive 4484 and 4572. Providing information about the taxonomic affiliation (ribosomal protein phylogeny), completeness (CheckM) and genome statistics. The completeness lists the CheckM results, including the number of evaluated markers, the number of times a marker was found within a respective genome (numbers ranging from 0 to 5+) and the degrees of completeness, contamination, and heterogeneity. Summary statistics include the GC content (%), genome length (Mb), average coverage (based on read coverage of the individual contigs), number of called genes and average gene length (bp). Table S4. Functional analysis of assembled archaeal and bacterial MAGs. Functional gene analysis of individual archaeal and bacterial MAGs recovered from dive 4484 and 4572 based on HMMER, KAAS, JGI/M, and blastp analyses of marker genes for specific pathways involved in carbon (C), nitrogen (N), and sulfur (S) cycling as well as several additional pathways. Presence/absence of genes are listed as: Presence: >1 (red), Absence: 0 (no color). (ZIP 2404 kb) [file 40168_2017_322_MOESM1_ESM.zip]

Archive with 3 entries (3 files):
- Additional_File1.docx
- Table_S3_Bin_Information_v2.xlsx
- Table_S4_Metabolic_reconstruction.xlsx
