# Supplementary material for: Genomic insights into potential interdependencies in microbial hydrocarbon and nutrient cycling in hydrothermal sediments
Source: Microbiome. 2017 Aug 23;5:106. doi: 10.1186/s40168-017-0322-2 (PMC5569505; doi:10.1186/s40168-017-0322-2)
Supplement: Additional file 1: — Supplementary Tables S1-S5 and Figures S1-S10. Tables S3 and S4 are provided separately. Table S3. Summary statistics of assembled archaeal and bacterial MAGs. Metagenome-assembled genomes (MAGs) assembled from dive 4484 and 4572. Providing information about the taxonomic affiliation (ribosomal protein phylogeny), completeness (CheckM) and genome statistics. The completeness lists the CheckM results, including the number of evaluated markers, the number of times a marker was found within a respective genome (numbers ranging from 0 to 5+) and the degrees of completeness, contamination, and heterogeneity. Summary statistics include the GC content (%), genome length (Mb), average coverage (based on read coverage of the individual contigs), number of called genes and average gene length (bp). Table S4. Functional analysis of assembled archaeal and bacterial MAGs. Functional gene analysis of individual archaeal and bacterial MAGs recovered from dive 4484 and 4572 based on HMMER, KAAS, JGI/M, and blastp analyses of marker genes for specific pathways involved in carbon (C), nitrogen (N), and sulfur (S) cycling as well as several additional pathways. Presence/absence of genes are listed as: Presence: >1 (red), Absence: 0 (no color). (ZIP 2404 kb) [file 40168_2017_322_MOESM1_ESM.zip › Table_S3_Bin_Information_v2.xlsx]

## Sheet: Caption
Table S3: Summary statistics of assembled archaeal and bacterial MAGs. Metagenome-assembled genomes (MAGs) assembled from dive 4484 and 4572. Providing information about the taxonomic affiliation (ribosomal protein phylogeny), completeness (CheckM) and genome statistics. The completeness lists the CheckM results, including the number of evaluated markers, the number of times a marker was found wi…

## Sheet: Table S3
Bin ID	NCBI _ID	Domain	Phylogeny	Nr. markers	Nr. marker sets	0	1	2	3	4	5+	Completeness (%)	Contamination (%)	Heterogeneity (%)	GC (%)	Length (MB)	Number of scaffolds	Nr. of genes	Nr. of genes with predicted function	Genes with assigned function (%)
ex4484_100	SAMN06236442	Bacteria	Stahlbacteria (WOR-3)	147	91	54	91	2	0	0	0	58.91	1.1	50	43.1985	1.33066	136	1400	1045	74.6429
ex4484_104	SAMN06282502	Bacteria	Deltaproteobacterium	247	155	14	212	21	0	0	0	93.88	7.28	4.76	53.4287	2.65346	181	2808	2082	74.1453
ex4484_107	SAMN06287578	Bacteria	Latescibacteria (WS3)	147	91	27	120	0	0	0	0	76.68	0	0	55.5807	1.59696	192	1526	1127	73.8532
ex4484_113	SAMN06287783	Bacteria	Planctomycetes	171	117	33	137	1	0	0	0	75.78	0.85	0	59.0516	1.54393	122	1543	1034	67.0123
ex4484_123	SAMN06287959	Bacteria	Planctomycetes	143	88	63	80	0	0	0	0	52.84	0	0	68.2553	1.45981	170	1388	945	68.0836
ex4484_140	SAMN06288060	Bacteria	Cloacimonas	147	91	67	79	1	0	0	0	64.38	0.55	0	38.4968	1.10573	125	1137	835	73.4389
ex4484_143	SAMN06288066	Bacteria	Cloacimonas	147	91	80	60	7	0	0	0	58.99	6.59	0	35.6124	1.4843	193	1470	1113	75.7143
ex4484_166	SAMN06288068	Bacteria	Epsilonproteobacteria	338	246	77	243	18	0	0	0	72.7	5.76	22.22	32.6026	0.910875	38	1035	824	79.6135
ex4484_171	SAMN06288075	Bacteria	Omnitrophica (WOR-2)	152	93	27	123	2	0	0	0	74.55	1.61	0	39.1444	1.26784	108	1380	1067	77.3188
ex4484_173	SAMN06288092	Bacteria	Gemmatimonadetes	147	91	36	106	5	0	0	0	65.38	3.36	60	48.7724	1.66994	170	1734	1179	67.9931
ex4484_18	SAMN07350899	Bacteria	Stahlbacteria (WOR-3)	147	91	47	99	1	0	0	0	53.3	0.55	0	44.9333	0.886404	78	1063	764	71.8721
ex4484_181	SAMN06288098	Bacteria	Latescibacteria (WS3)	147	91	53	94	0	0	0	0	54.03	0	0	49.8157	0.995193	102	1087	760	69.9172
ex4484_188	SAMN06288170	Bacteria	KSB1	147	91	42	105	0	0	0	0	61.44	0	0	46.1498	1.73681	213	1874	1312	70.0107
ex4484_190.1	SAMN06288222	Bacteria	Deltaproteobacterium	247	155	87	148	12	0	0	0	71.59	7.31	0	44.2361	2.95186	363	2766	2106	76.1388
ex4484_190.2	SAMN06288223	Bacteria	Deltaproteobacterium	247	155	82	160	5	0	0	0	64.43	2.58	0	45.7789	2.37275	232	2390	1829	76.5272
ex4484_190.3	SAMN06288224	Bacteria	Deltaproteobacterium	247	155	78	152	17	0	0	0	65.26	9.16	0	47.9966	2.91574	327	3173	2480	78.1595
ex4484_20	SAMN06560459	Bacteria	Epsilonproteobacteria	335	244	146	161	27	1	0	0	58.88	8.48	70	46.9779	0.984449	122	1189	927	77.9647
ex4484_209	SAMN06560460	Bacteria	Cloacimonas	147	91	34	102	11	0	0	0	70.07	7.69	0	35.9107	2.42135	272	2699	1779	65.9133
ex4484_211	SAMN06560473	Bacteria	CPR	105	59	20	85	0	0	0	0	74.7	0	0	44.2051	0.826021	39	830	525	63.253
ex4484_213	SAMN06560474	Bacteria	Omnitrophica (WOR-2)	152	93	30	115	7	0	0	0	78.36	4.84	0	40.4264	0.932608	53	1061	766	72.196
ex4484_214	SAMN06560477	Bacteria	Aminicenantes (OP8)	188	117	48	124	16	0	0	0	77.13	10.04	6.25	43.0165	2.45339	103	2232	1706	76.4337
ex4484_219	SAMN06560478	Bacteria	KSB1	147	91	43	103	1	0	0	0	64.6	1.1	0	42.4799	1.43317	154	1457	1142	78.3802
ex4484_230	SAMN06560479	Bacteria	Epsilonproteobacteria	338	246	115	223	0	0	0	0	65.77	0	0	44.3496	1.57719	141	1785	1272	71.2605
ex4484_232	SAMN06560480	Bacteria	Thermotoga	102	57	33	69	0	0	0	0	63.73	0	0	42.4486	0.974182	109	1156	902	78.0277
ex4484_236	SAMN06561765	Bacteria	Chloroflexi	163	110	65	84	14	0	0	0	53.5	8.94	0	48.4487	1.95554	300	2074	1518	73.1919
ex4484_241	SAMN06561839	Bacteria	Deltaproteobacterium	247	155	17	215	15	0	0	0	89.68	1.11	0	50.5195	2.33626	128	2248	1737	77.2687
ex4484_242	SAMN06562070	Bacteria	Deltaproteobacterium	247	155	83	144	20	0	0	0	62.31	7.42	10	54.4439	1.93619	239	1799	1398	77.7098
ex4484_245	SAMN06562072	Bacteria	KSB1	147	91	16	130	1	0	0	0	86.75	1.1	0	50.3818	4.51432	352	3954	2837	71.7501
ex4484_255	SAMN06624595	Bacteria	OD1	143	89	32	104	7	0	0	0	67.91	7.3	14.29	34.7547	0.726962	53	772	519	67.228
ex4484_259	SAMN06624596	Bacteria	Bacteroidetes	104	58	66	32	6	0	0	0	56.03	8.62	0	35.4642	3.47048	385	3175	2115	66.6142
ex4484_275	SAMN06624597	Bacteria	Cloacimonas	147	91	41	106	0	0	0	0	62.29	0	0	37.3186	0.972117	113	1085	810	74.6544
ex4484_276	SAMN06624598	Bacteria	Bacteroidetes	278	186	97	178	3	0	0	0	62.37	1.34	0	39.8453	3.32105	342	3216	2025	62.9664
ex4484_4	SAMN06624599	Bacteria	Epsilonproteobacteria	338	246	96	213	28	0	1	0	70.53	8.61	8.82	49.5237	1.61932	76	1780	1359	76.3483
ex4484_49	SAMN06624600	Bacteria	Omnitrophica (WOR-2)	152	93	60	92	0	0	0	0	62.93	0	0	39.2718	0.891312	85	1022	772	75.5382
ex4484_65	SAMN06624620	Bacteria	Epsilonproteobacteria	335	244	128	205	2	0	0	0	65.53	0.82	50	37.9444	1.12711	124	1297	987	76.0987
ex4484_7	SAMN06624621	Bacteria	Latescibacteria (WS3)	147	91	35	110	2	0	0	0	68.68	2.2	0	50.9273	1.53128	161	1523	1158	76.0341
ex4484_70.1	SAMN06624652	Bacteria	Omnitrophica (WOR-2)	104	58	57	43	4	0	0	0	68.97	5.17	0	33.3145	1.70116	76	1744	1299	74.4839
ex4484_70.2	SAMN06624653	Bacteria	Omnitrophica (WOR-2)	152	93	27	117	8	0	0	0	75.27	7.53	12.5	32.7944	1.65032	142	1838	1284	69.8585
ex4484_87	SAMN06624654	Bacteria	KSB1	147	91	29	116	2	0	0	0	72.53	1.16	0	42.8883	2.72021	274	2455	1828	74.4603
ex4484_93	SAMN06624686	Bacteria	Zixibacteria	147	91	28	117	2	0	0	0	71.98	2.2	100	48.6085	1.29079	129	1292	973	75.3096
ex4484_95	SAMN06624697	Bacteria	Zixibacteria	147	91	38	104	5	0	0	0	79.67	3.91	20	40.8918	2.17473	159	2082	1502	72.1422
ex4484_99	SAMN06624699	Bacteria	Coatesbacteria	143	89	48	92	3	0	0	0	59.77	3.37	33.33	42.4349	0.955968	109	1065	757	71.0798
ex4572_104	SAMN06628225	Bacteria	Tenericutes	103	57	57	44	2	0	0	0	70.18	2.63	0	30.1907	0.97942	54	962	726	75.4678
ex4572_112	SAMN06628288	Bacteria	Bacteroidetes	278	186	92	183	3	0	0	0	69.51	1.34	33.33	33.6094	2.22935	191	2044	1487	72.7495
ex4572_114	SAMN06628289	Bacteria	Bacteroidetes	278	186	96	180	2	0	0	0	58.06	1.08	0	41.0422	2.65276	244	2476	1558	62.9241
ex4572_117	SAMN06628290	Bacteria	Bacteroidetes	104	58	69	35	0	0	0	0	51.72	0	0	33.1061	3.37758	294	3110	2089	67.1704
ex4572_119	SAMN06628291	Bacteria	KSB1	147	91	72	74	1	0	0	0	58.13	1.1	0	38.4583	2.26046	254	1990	1449	72.8141
ex4572_123	SAMN06628302	Bacteria	Deltaproteobacterium	247	155	37	202	8	0	0	0	80.59	4.52	0	47.722	3.18193	168	3050	2404	78.8197
ex4572_127	SAMN06628308	Bacteria	Alphaproteobacteria	147	91	64	83	0	0	0	0	58.95	0	0	31.998	0.662122	49	731	468	64.0219
ex4572_128	SAMN06628309	Bacteria	Bacteroidetes	278	186	54	224	0	0	0	0	79.28	0	0	23.1225	2.60589	151	2445	1569	64.1718
ex4572_13	SAMN06628310	Bacteria	Planctomycetes	143	88	9	133	1	0	0	0	89.77	1.14	0	49.8521	1.81433	119	1776	1278	71.9595
ex4572_130	SAMN06628311	Bacteria	Deltaproteobacterium	247	155	77	170	0	0	0	0	80.65	0	0	29.1708	1.94354	24	1764	1398	79.2517
ex4572_131	SAMN06628312	Bacteria	Gammaproteobacteria	137	81	39	97	1	0	0	0	83.95	1.23	0	26.05	0.606867	46	635	542	85.3543
ex4572_132	SAMN06628313	Bacteria	Fusobacteria	149	89	79	69	1	0	0	0	54.09	1.12	0	26.2122	1.34705	147	1390	998	71.7986
ex4572_148	SAMN06628314	Bacteria	Thermotoga	102	57	65	35	2	0	0	0	55.26	3.51	0	28.4702	1.03165	104	1222	921	75.3682
ex4572_187	SAMN06628316	Bacteria	Deltaproteobacterium	247	155	126	95	26	0	0	0	52.13	9.94	26.92	41.81	2.09626	221	2211	1464	66.2144
ex4572_19	SAMN06628318	Bacteria	Deltaproteobacterium	102	56	56	46	0	0	0	0	61.77	0	0	34.5866	1.16728	119	1263	869	68.8044
ex4572_20	SAMN06628321	Bacteria	Deltaproteobacterium	247	155	81	161	5	0	0	0	63.05	3.23	0	42.2541	1.81372	170	1948	1520	78.0287
ex4572_24	SAMN06628326	Bacteria	Actinobacteria	259	152	85	174	0	0	0	0	64.77	0	0	60.2456	1.70684	160	1780	1327	74.5506
ex4572_32.1	SAMN06628327	Bacteria	Chloroflexi	163	110	58	94	11	0	0	0	59.7	8.18	0	57.4992	2.43948	264	2409	1838	76.2972
ex4572_32.2	SAMN06628328	Bacteria	Chloroflexi	163	110	30	124	9	0	0	0	77.09	7.27	11.11	59.1046	3.49683	283	3327	2465	74.0908
ex4572_35.1	SAMN06628329	Bacteria	Deltaproteobacterium	247	155	38	201	8	0	0	0	90.32	4.52	12.5	45.4711	2.32869	166	2372	1831	77.1922
ex4572_35.2	SAMN06628330	Bacteria	Deltaproteobacterium	247	155	71	175	1	0	0	0	81.21	0.32	0	46.124	1.89512	129	2033	1618	79.5868
ex4572_5.1	SAMN06638369	Bacteria	Chloroflexi	163	110	87	58	18	0	0	0	50.88	8.67	5.56	48.4566	2.55059	274	2484	1785	71.8599
ex4572_5.2	SAMN06638385	Bacteria	Chloroflexi	163	110	64	85	14	0	0	0	59.7	9.85	0	50.1145	2.81417	311	3011	2120	70.4085
ex4572_55	SAMN06638386	Bacteria	WWE1	147	91	3	144	0	0	0	0	98.77	0	0	46.0873	4.0852	110	2982	2129	71.395
ex4572_59	SAMN06638387	Bacteria	Spirochaetes	215	125	1	212	2	0	0	0	99.2	1.2	0	43.0183	3.28799	93	3128	2358	75.3836
ex4572_65	SAMN06638388	Bacteria	Cloacimonas	100	55	54	38	8	0	0	0	50.91	4.13	0	33.1752	1.36957	145	1302	942	74.6429
ex4572_7	SAMN06638389	Bacteria	Spirochaetes	215	125	82	117	16	0	0	0	71.8	8.13	0	31.6617	2.01663	193	2398	1469	74.1453
ex4572_74	SAMN06638390	Bacteria	Fusobacteria	149	89	53	96	0	0	0	0	74.34	0	0	30.6662	1.36848	77	1422	1128	73.8532
ex4572_76	SAMN06638404	Bacteria	Atribacteria (OP9)	105	59	35	70	0	0	0	0	53.39	0	0	35.1862	1.06908	116	1123	940	67.0123
ex4572_77	SAMN06638405	Bacteria	Bacteroidetes	278	186	20	234	24	0	0	0	90.86	9.68	0	34.2523	4.09629	300	3873	2671	68.0836
ex4572_78	SAMN06638406	Bacteria	Chloroflexi	163	110	29	134	0	0	0	0	77.27	0	0	39.5397	4.1042	252	3622	2321	73.4389
ex4572_84	SAMN06638407	Bacteria	Gammaproteobacteria	544	284	63	466	15	0	0	0	85.52	2.3	6.67	42.5919	8.45174	406	6646	3707	75.7143
ex4572_87	SAMN06638422	Bacteria	Deltaproteobacterium	104	58	67	35	2	0	0	0	55.17	3.45	50	50.3861	3.00866	330	3274	2446	79.6135
ex4572_88	SAMN06638423	Bacteria	Deltaproteobacterium	247	155	53	177	17	0	0	0	81.99	9.52	5.88	49.7675	5.1265	434	4859	3094	77.3188
ex4572_89	SAMN06638424	Bacteria	Deltaproteobacterium	102	56	59	43	0	0	0	0	54.79	0	0	43.9745	1.69552	98	1655	1344	67.9931
ex4484_121	SAMN06647949	Archaea	Aigarchaeota (Thaumarchaeota)	146	104	57	87	2	0	0	0	57.69	1.44	0	51.4417	0.871166	72	1079	729	71.8721
ex4484_135	SAMN06647950	Archaea	Bathyarchaeota	150	108	32	117	1	0	0	0	74.07	0.93	100	58.573	0.976871	89	1185	817	69.9172
ex4484_138	SAMN06647951	Archaea	Methanosarcinales (GoM-Arcl)	229	154	75	152	2	0	0	0	64.35	0.97	0	46.1621	1.07592	103	1321	853	70.0107
ex4484_14	SAMN06647952	Archaea	Aenigmarchaeota	149	107	26	114	9	0	0	0	78.04	7.48	0	38.9315	0.74	89	964	611	63.3817
ex4484_15	SAMN06647953	Archaea	Thermofilum-like	176	138	68	106	2	0	0	0	62.82	1.45	50	42.6612	0.721479	67	883	621	76.1388
ex4484_162	SAMN06647954	Archaea		189	126	65	110	14	0	0	0	56.75	8.07	21.43	36.4862	0.603189	65	730	512	76.5272
ex4484_178	SAMN06647955	Archaea		187	124	106	72	9	0	0	0	50.52	6.05	11.11	41.5477	0.890663	111	1090	839	78.1595
ex4484_2	SAMN06647956	Archaea	Altiarchaeales	300	203	44	248	8	0	0	0	81.89	2.96	12.5	45.5623	1.3953	53	1603	1001	77.9647
ex4484_204	SAMN06647957	Archaea	Desulfurococcales	247	160	99	148	0	0	0	0	63.82	0	0	50.2333	0.930496	99	1141	732	65.9133
ex4484_205	SAMN06647958	Archaea	Bathyarchaeota	145	103	10	124	11	0	0	0	92.72	7.99	0	42.4045	1.28211	111	1583	1056	63.253
ex4484_217_1	SAMN06647959	Archaea	Desulfurococcales	217	168	44	169	4	0	0	0	78.57	2.38	0	37.2514	0.807477	74	1072	720	72.196
ex4484_217_2	SAMN06647960	Archaea	Desulfurococcales	245	158	56	176	13	0	0	0	74.95	6.65	15.38	37.7299	2.12929	211	2658	1544	76.4337
ex4484_218	SAMN06647961	Archaea	Bathyarchaeota	146	104	55	91	0	0	0	0	57.85	0	0	32.97	0.628054	80	820	577	78.3802
ex4484_224	SAMN06647962	Archaea	Aenigmarchaeota	150	108	35	114	1	0	0	0	68.52	0.46	100	27.5625	0.49	32	623	371	59.5506
ex4484_231	SAMN06647963	Archaea	Bathyarchaeota	145	103	55	81	8	1	0	0	56.96	7.12	0	46.7771	0.880221	109	1043	716	78.0277
ex4484_26	SAMN06647964	Archaea	Pacearchaeota	150	108	65	83	2	0	0	0	52.21	1.85	0	31.6526	0.426904	38	554	318	73.1919
ex4484_30	SAMN06647965	Archaea	Thermoplasmatales	188	125	40	137	11	0	0	0	74.4	8.8	0	36.4747	1.32353	158	1612	1136	77.2687
ex4484_31	SAMN06647966	Archaea	Pacearchaeota	150	108	63	87	0	0	0	0	50.7	0	0	32.9697	0.279432	33	367	217	77.7098
ex4484_36	SAMN06647967	Archaea	Thermoplasmatales	189	126	93	93	3	0	0	0	54.24	1.65	0	54.3811	1.02343	111	1148	722	71.7501
ex4484_40	SAMN06647968	Archaea	Bathyarchaeota	146	104	40	103	3	0	0	0	67.71	2.88	33.33	51.6077	1.13616	117	1389	925	67.228
ex4484_42	SAMN06647969	Archaea	Desulfurococcales	245	158	24	204	17	0	0	0	94.94	9.7	0	38.8701	1.87531	154	2264	1444	66.6142
ex4484_43	SAMN06647970	Archaea	Altiarchaeales	149	107	36	103	10	0	0	0	73.05	9.35	30	42.5848	1.0406	105	1389	886	74.6544
ex4484_52	SAMN06647971	Archaea	Aenigmarchaeota	150	108	63	87	0	0	0	0	60.19	0	0	27.7604	0.614182	53	674	419	62.9664
ex4484_56	SAMN06647972	Archaea	Aenigmarchaeota	149	107	33	104	12	0	0	0	74.62	8.72	0	28.766	0.566759	47	727	452	76.3483
ex4484_58	SAMN06647973	Archaea	Desulfurococcales	247	160	27	217	3	0	0	0	85.62	1.46	33.33	34.2513	1.43203	119	1617	959	75.5382
ex4484_6	SAMN06647974	Archaea	Thermoplasmatales	189	126	70	116	3	0	0	0	68.73	2.38	0	53.81	1.82554	140	1566	1032	76.0987
ex4484_71	SAMN06647975	Archaea	Pacearchaeota	150	108	56	94	0	0	0	0	57.79	0	0	35.1914	0.375963	35	519	262	76.0341
ex4484_74	SAMN06647976	Archaea		149	107	62	75	12	0	0	0	57.17	8.72	0	37.1545	1.01826	123	1213	708	74.4839
ex4484_78	SAMN06647977	Archaea	Woesearchaeota	149	107	56	79	14	0	0	0	59.5	8.88	0	33.9097	0.807948	72	993	532	69.8585
ex4484_79	SAMN06647978	Archaea	Thermofilum-like	174	136	28	134	12	0	0	0	81.99	7.72	0	38.8324	1.60393	142	1873	1121	74.4603
ex4484_82	SAMN06647979	Archaea	Thermofilum-like	174	136	58	105	11	0	0	0	71.21	8.09	0	36.8701	1.75067	157	2156	1249	75.3096
ex4484_92	SAMN06647980	Archaea	Archaeoglobales	228	153	31	184	13	0	0	0	85.65	8.5	15.38	39.0676	1.53717	148	1939	1374	71.0798
ex4484_96	SAMN06647981	Archaea	Altiarchaeales	150	108	48	100	2	0	0	0	67.55	1.85	0	44.14	0.919319	65	1060	699	75.4678
ex4572_165	SAMN06647982	Archaea	Thermoplasmatales	189	126	59	126	4	0	0	0	70.37	2.38	0	31.8236	1.20347	56	1268	802	72.7495
ex4572_27	SAMN06647983	Archaea	Geothermarchaeota	149	107	60	83	6	0	0	0	63.32	5.61	0	60.543	1.33884	108	1701	1054	62.9241
ex4572_4	SAMN06647984	Archaea	Methanomicrobia (ANME-1b)	229	154	56	168	5	0	0	0	70.11	2.62	40	53.0821	1.01809	96	1163	848	67.1704
ex4572_44	SAMN06647985	Archaea	Methanosarcinales (GoM-Arcl)	229	154	46	183	0	0	0	0	77.93	0	0	46.1592	1.06978	77	1204	877	72.8141
ex4572_64	SAMN06647986	Archaea	Thermoprotei	176	138	76	99	1	0	0	0	53.93	0.72	0	34.0427	0.681493	76	905	547	78.8197
