# Supplementary material for: Genomic insights into potential interdependencies in microbial hydrocarbon and nutrient cycling in hydrothermal sediments
Source: Microbiome. 2017 Aug 23;5:106. doi: 10.1186/s40168-017-0322-2 (PMC5569505; doi:10.1186/s40168-017-0322-2)
Supplement: Additional file 1: — Supplementary Tables S1-S5 and Figures S1-S10. Tables S3 and S4 are provided separately. Table S3. Summary statistics of assembled archaeal and bacterial MAGs. Metagenome-assembled genomes (MAGs) assembled from dive 4484 and 4572. Providing information about the taxonomic affiliation (ribosomal protein phylogeny), completeness (CheckM) and genome statistics. The completeness lists the CheckM results, including the number of evaluated markers, the number of times a marker was found within a respective genome (numbers ranging from 0 to 5+) and the degrees of completeness, contamination, and heterogeneity. Summary statistics include the GC content (%), genome length (Mb), average coverage (based on read coverage of the individual contigs), number of called genes and average gene length (bp). Table S4. Functional analysis of assembled archaeal and bacterial MAGs. Functional gene analysis of individual archaeal and bacterial MAGs recovered from dive 4484 and 4572 based on HMMER, KAAS, JGI/M, and blastp analyses of marker genes for specific pathways involved in carbon (C), nitrogen (N), and sulfur (S) cycling as well as several additional pathways. Presence/absence of genes are listed as: Presence: >1 (red), Absence: 0 (no color). (ZIP 2404 kb) [file 40168_2017_322_MOESM1_ESM.zip › Table_S4_Metabolic_reconstruction.xlsx]

## Sheet: Gene_Table
Gene	Element	Process.Gene.type	ID	Cutoff.Score	Database	ex4484_14	ex4484_224	ex4484_52	ex4484_56	ex4484_121	ex4484_2	ex4484_43	ex4484_96	ex4484_92	ex4484_135	ex4484_205	ex4484_218	ex4484_231	ex4484_40	ex4484_204	ex4484_217_1	ex4484_217_2	ex4484_42	ex4484_58	ex4572_27	ex4572_4	ex4484_138	ex4572_44	ex4484_26	ex4484_31	ex4484_71	ex4484_15	ex4484_79	ex4484_82	ex4484_30	ex4484_6	ex4572_165	ex4484_78	ex4572_24	ex4484_214	ex4572_76	ex4484_259	ex4484_276	ex4572_112	ex4572_114	ex4572_117	ex4572_128	ex4572_77	ex4484_236
						Archaea	Archaea	Archaea	Archaea	Archaea	Archaea	Archaea	Archaea	Archaea	Archaea	Archaea	Archaea	Archaea	Archaea	Archaea	Archaea	Archaea	Archaea	Archaea	Archaea	Archaea	Archaea	Archaea	Archaea	Archaea	Archaea	Archaea	Archaea	Archaea	Archaea	Archaea	Archaea	Archaea	Bacteria	Bacteria	Bacteria	Bacteria	Bacteria	Bacteria	Bacteria	Bacteria	Bacteria	Bacteria	Bacteria
						Aenigmarchaeota	Aenigmarchaeota	Aenigmarchaeota	Aenigmarchaeota	Aigarchaeota (Thaumarchaeota)	Altiarchaeales	Altiarchaeales	Altiarchaeales	Archaeoglobales	Bathyarchaeota	Bathyarchaeota	Bathyarchaeota	Bathyarchaeota	Bathyarchaeota	Desulfurococcales	Desulfurococcales	Desulfurococcales	Desulfurococcales	Desulfurococcales	Geothermarchaeota	Methanomicrobia (ANME-1b)	Methanosarcinales (GoM-Arcl)	Methanosarcinales (GoM-Arcl)	Pacearchaeota	Pacearchaeota	Pacearchaeota	Thermofilum-like	Thermofilum-like	Thermofilum-like	Thermoplasmatales	Thermoplasmatales	Thermoplasmatales	Woesearchaeota	Actinobacteria	Aminicenantes (OP8)	Atribacteria (OP9)	Bacteroidetes	Bacteroidetes	Bacteroidetes	Bacteroidetes	Bacteroidetes	Bacteroidetes	Bacteroidetes	Chloroflexi
fdh, formaldehyde dehydrogenase, glutathione-independent	C1 compounds	Formaldehyde oxidation	TIGR02819	425	Hmmer	0	0	0	0	0	0	0	0		1	0	0	0	0	0		0	0	0	1***	0	0	0	0	0	0	0	0	0	0	0	0	0	0	0	0	0	0	0	0	0	0	0	0
fae, formaldehyde-activating enzyme	C1 compounds	Formaldehyde oxidation	TIGR03126	31	Hmmer	0	0	1	0	0	1	0	1	1	1*****	0	0	0	0	0		0	0	0	0	1*****	1	1*****	0	0	0	0	0	0	0	0	0	0	0	0	0	0	0	0	0	0	0	0	0
Formylmethanofuran:tetrahyromethanopterin formyltransferase	C1 compounds	Formaldehyde oxidation	TIGR03119	94	Hmmer	0	0	0	0	0	1	0	1	1	0	0	1	1	1	1	0	1	0	0	1	1	0	0	0	0	0	0	0	1	0	0	0	0	0	0	0	0	0	0	0	0	0	0	0
methenyltetrahydromethanopterin cyclohydrolase	C1 compounds	Formaldehyde oxidation	TIGR03120	147	Hmmer	0	0	0	0	0	1***	0	1*****	2*****	1***	0	1*****	1*****	1***	1***	1***	0	0	0	1***	0	1***	1***	0	0	0	0	0	0	0	0	0	0	0	0	0	0	0	0	0	0	0	0	0
S-(hydroxymethyl)glutathione dehydrogenase	C1 compounds	Formaldehyde oxidation	TIGR02818	509	Hmmer	0	0	0	0	0	0	0	0	0	0	0	0	0	0	0	0	0	0	0	0	0	0	0	0	0	0	0	0	0	0	0	0	0	0	0	0	0	0	0	0	0	0	0	0
S-(hydroxymethyl)mycothiol dehydrogenase	C1 compounds	Formaldehyde oxidation	TIGR03451	512	Hmmer	0	0	0	0	0	0	0	0	0	0	0	0	0	0	0	0	0	0	0	0	0	0	0	0	0	0	0	0	0	0	0	0	0	0	0	0	0	0	0	0	0	0	0	0
S-formylglutathione hydrolase	C1 compounds	Formaldehyde oxidation	TIGR02821	131	Hmmer	0	0	0	0	0	0	0	0	0	0	0	0	0	0	0	0	0	0	0	0	0	0	0	0	0	0	0	0	0	0	0	0	0	0	0	0	0	0	0	0	0	0	0	0
formate dehydrogenase, alpha subunit	C1 compounds	Formate oxidation	TIGR01591	610	Hmmer	0	0	0	0	0	0	0	0	0	1***	0	1***	0	0	0	0	0	0	0	1***	0	1***	1***	0	0	0	0	0	0	0	0	0	0	0	0	1	0	0	0	0	0	0	0	0
formate dehydrogenase, beta subunit	C1 compounds	Formate oxidation	TIGR01582	152	Hmmer	0	0	0	0	0	0	0	0	0	0	0	1***	0	0	0	0	0	0	0	0	2***	0	0	0	0	0	0	0	0	0	0	0	0	0	0	0	0	0	0	0	0	0	0	0
formate dehydrogenase, gamma subunit	C1 compounds	Formate oxidation	TIGR01583	56	Hmmer	0	0	0	0	0	0	0	0	0	0	0	0	0	0	0	0	0	0	0	0	0	0	0	0	0	0	0	0	0	0	0	0	0	0	0	0	0	0	0	0	0	0	0	0
pqq, methanol dehydrogenase, EC 1.1.2.7	C1 compounds	Methanol oxidation	Custom	166	Hmmer	0	0	0	0	0	0	0	0	0	0	0	0	0	0	0	0	0	0	0	0	0	0	0	0	0	0	0	0	0	0	0	0	0	0	0	0	0	0	0	0	0	0	0	0
NDMA-dependent methanol dehydrogenase EC 1.1.1.244	C1 compounds	Methanol oxidation	TIGR04266	400	Hmmer	0	0	0	0	0	0	0	0	0	0	0	0	0	0	0	0	0	0	0	0	0	0	0	0	0	0	0	0	0	0	0	0	0	0	0	0	0	0	0	0	0	0	0	0
madA, methylamine dehydrogenase	C1 compounds	Methyl amine to formaldehyde	TIGR02659	85	Hmmer	0	0	0	0	0	0	0	0	0	0	0	0	0	0	0	0	0	0	0	0	0	0	0	0	0	0	0	0	0	0	0	0	0	0	0	0	0	0	0	0	0	0	0	0
madB, methylamine dehydrogenase	C1 compounds	Methyl amine to formaldehyde	TIGR02658	90	Hmmer	0	0	0	0	0	0	0	0	0	0	0	0	0	0	0	0	0	0	0	0	0	0	0	0	0	0	0	0	0	0	0	0	0	0	0	0	0	0	0	0	0	0	0	0
Rubisco Form I	Carbon fixation	CBB cycle - Rubisco	Custom	500	Hmmer	0	0	0	0	0	0	0	0	0	0	0	0	0	0	0	0	0	0	0	0	0	0	0	0	0	0	0	0	0	0	0	0	0	0	0	0	0	0	0	0	0	0	0	0
Rubisco Form II	Carbon fixation	CBB cycle - Rubisco	Custom	500	Hmmer	0	0	0	0	0	0	0	0	0	0	0	0	0	0	0	0	0	0	0	0	0	0	0	0	0	0	0	0	0	0	0	0	0	0	0	0	0	0	0	0	0	0	0	0
Rubisco Form II/III	Carbon fixation	CBB cycle - Rubisco	Custom	500	Hmmer	0	0	0	0	0	0	0	0	0	0	0	0	0	0	0	0	0	0	0	0	0	0	0	0	0	0	0	0	0	0	0	0	0	0	0	0	0	0	0	0	0	0	0	0
Rubisco Form III	Carbon fixation	CBB cycle - Rubisco	Custom	450	Hmmer	0	1*****	0	0	0	1***	1***	1***	0	0	0	0	0	0	0	1***	0	0	1***	0	0	0	0	0	0	0	1***	1***	1***	0	0	0	0	0	0	0	0	0	0	0	0	0	0	0
aclA, ATP-citrate lyase	Carbon fixation	Reverse TCA cycle	Custom	215	Hmmer	0	0	0	0	0	0	0	0	0	0	0	0	0	0	0	0	0	0	0	0	0	0	0	0	0	0	0	0	0	1***	0	1	0	0	0	0	0	0	0	0	0	0	0	0
aclB, ATP-citrate lyase	Carbon fixation	Reverse TCA cycle	Custom	177	Hmmer	0	0	0	0	0	0	0	0	0	0	0	0	0	0	0	0	0	0	0	0	0	0	0	0	0	0	0	0	0	0	0	1	0	0	0	0	0	0	0	0	0	0	0	0
codh (catalytic), CO dehydrogenase/acetyl-CoA synthase	Carbon fixation	Wood Ljungdahl pathway	TIGR01702	210	Hmmer	0	0	0	0	0	0	0	0	2*****	2*****	0	0	0	0	2***	0	0	0	0	3***	1*****	1***	1***	0	0	0	0	0	0	0	0	0	0	0	1	0	0	0	0	0	0	0	0	0
codhC (beta), CO dehydrogenase/acetyl-CoA synthase	Carbon fixation	Wood Ljungdahl pathway	TIGR00316	355	Hmmer	0	0	0	0	0	0	0	0	1***	1***	0	0	0	0	0	0	0	0	0	1***	2***	0	0	0	0	0	0	0	0	0	0	0	0	0	1	0	0	0	0	0	0	0	0	0
codhD (delta), CO dehydrogenase/acetyl-CoA synthase	Carbon fixation	Wood Ljungdahl pathway	TIGR00381	197	Hmmer	0	0	0	0	0	0	0	0	1***	1***	0	0	0	0	0	0	0	0	0	2***	1*****	0	0	0	0	0	0	0	0	0	0	0	0	0	1	0	0	0	0	0	0	0	0	0
coxM, carbon monoxide dehydrogenase	Carbon monoxide	CO oxidation	Custom	184	Hmmer	0	0	0	0	0	0	0	0	0	0	0	0	0	0	3***	0	1***	3***	2***	0	0	0	0	0	0	0	0	0	0	0	0	0	0	0	0	0	0	0	0	0	0	0	1	0
coxS, carbon monoxide dehydrogenase	Carbon monoxide	CO oxidation	Custom	198	Hmmer	0	0	0	0	0	0	0	0	0	0	0	0	0	0	3***	0	1***	3***	2***	0	0	0	0	0	0	0	0	0	0	0	0	0	0	0	0	0	0	0	0	0	0	0	1	0
FeFe hydrogenase, Group A	Hydrogen	FeFe hydrogenase	TIGR02512	300	Hmmer	0	0	0	0	0		0	0	0	0	0	0	0	0	0	0	0	0	0	0	1	0	0	0	0	0	0	0	0	2	1	0	0	0	0	1	0	0	1	0	1*	1	3	0
FeFe hydrogenase, Group B1/B3	Hydrogen	FeFe hydrogenase	TIGR04105	380	Hmmer	0	0	0	0	0	0	0	1	0	0	0	0	0	1	0	0	0	0	0	0	0	0	0	0	0	0	0	0	0	0	0	4	0	0	0	0	0	0	0	0	0	0	0	0
NiFe hydrogenase, Group 1	Hydrogen	Ni-Fe Hydrogenase	Hydrogenase_Vignais_Group_1_alignment	411	Hmmer	0	0	0	0	0	0		0	0	0	0	0	0	0	0	0	0	0	0	1	0	0	0	0	0	0	0	0	0	0	0	0	0	0	0	0	0	0	0	0	0	0	0	0
NiFe hydrogenase, Group 2a	Hydrogen	Ni-Fe Hydrogenase	Hydrogenase_Vignais_Group_2a_alignment	472	Hmmer	0	0	0	0	0	0	0	0	0	0	0	0	0	0	0	0	0	0	0	0	0	0	0	0	0	0	0	0	0	0	0	0	0	0	0	0	0	0	0	0	0	0	0	0
NiFe hydrogenase, Group 2b	Hydrogen	Ni-Fe Hydrogenase	Hydrogenase_Vignais_Group_2b_alignment	555	Hmmer	0	0	0	0	0	0	0	0	0	0	0	0	0	0	0	0	0	0	0	0	0	0	0	0	0	0	0	0	0	0	0	0	0	0	0	0	0	0	0	0	0	0	0	0
NiFe hydrogenase, Group 3a	Hydrogen	Ni-Fe Hydrogenase	Hydrogenase_Vignais_Group_3a_alignment	368	Hmmer	0	0	0	0	0	0	0	0	0	0	0	0	0	0	1	0	0	0	1	0	0	0	0	0	0	0	0	0	0	0	0	1	0	0	0	0	0	0	0	0	0	0	0	0
NiFe hydrogenase, Group 3b	Hydrogen	Ni-Fe Hydrogenase	Hydrogenase_Vignais_Group_3b_alignment	303	Hmmer	2	0	0	1	0	0	0	1	1	0	1	0	1	0	0	0	0	1	0	0	0	0	0	0	0	0	1	1	2	1	2	1	0	0	1	0	0	0	0	0	0	0	0	0
NiFe hydrogenase, Group 3c	Hydrogen	Ni-Fe Hydrogenase	Hydrogenase_Vignais_Group_3c_alignment	575	Hmmer	0	0	0	0	0	0	0	1	0	0	1	1	0	0	0	0	0	0	1	1	0	0	0	0	0	0	0	0	0	1	2	0	0	0	2	0	0	0	0	0	0	0	0	0
NiFe hydrogenase, Group 3d	Hydrogen	Ni-Fe Hydrogenase	Hydrogenase_Vignais_Group_3d_alignment	541	Hmmer	0	0	0	0	0	0	0	0	0	0	0	0	0	0	0	0	0	0	0	0	0	0	0	0	0	0	0	0	0	0	0	0	0	0	0	0	1	0	0	0	0	0	0	0
NiFe hydrogenase, Group 4	Hydrogen	Ni-Fe Hydrogenase	Hydrogenase_Vignais_Group_4_alignment	430	Hmmer	0	0	0	0	2	0	0	0	1	0	2	1	1	0	1	2	4	2	2	3	0	1	1	0	0	0	0	0	2	2	1	2	0	1*	0	1	0	0	0	0	0	0	0	0
mtrA, decaheme c-type cytochrome, OmcA/MtrC family	Metals	Metal (Iron/Manganese) oxidation/reduction	TIGR03507	60	Hmmer	0	0	0	0	0	0	0	0	0	0	0	0	0	0	0	0	0	0	0	0	0	0	0	0	0	0	0	0	0	0	0	0	0	0	0	0	0	0	0	0	0	0	0	0
mtrC, decaheme-associated outer membrane protein, MtrB/PioB family	Metals	Metal (Iron/Manganese) oxidation/reduction	TIGR03509	165	Hmmer	0	0	0	0	0	0	0	0	0	0	0	0	0	0	0	0	0	0	0	0	0	0	0	0	0	0	0	0	0	0	0	0	0	0	0	0	0	0	0	0	0	0	0	0
pmoA, methane monooxygenase/ammonia monooxygenase	Methane	Methane oxidation - Partculate methane monooxygenase	TIGR03080	92	Hmmer	0	0	0	0	0	0	0	0	0	0	0	0	0	0	0	0	0	0	0	0	0	0	0	0	0	0	0	0	0	0	0	0	0	0	0	0	0	0	0	0	0	0	0	0
pmoB, methane monooxygenase/ammonia monooxygenase	Methane	Methane oxidation - Partculate methane monooxygenase	TIGR03079	202	Hmmer	0	0	0	0	0	0	0	0	0	0	0	0	0	0	0	0	0	0	0	0	0	0	0	0	0	0	0	0	0	0	0	0	0	0	0	0	0	0	0	0	0	0	0	0
pmoC, methane monooxygenase/ammonia monooxygenase	Methane	Methane oxidation - Partculate methane monooxygenase	TIGR03078	124	Hmmer	0	0	0	0	0	0	0	0	0	0	0	0	0	0	0	0	0	0	0	0	0	0	0	0	0	0	0	0	0	0	0	0	0	0	0	0	0	0	0	0	0	0	0	0
mmoB, methane monooxygenase	Methane	Methane oxidation - Soluble methane monoxygenase	PF02406	-	Hmmer	0	0	0	0	0	0	0	0	0	0	0	0	0	0	0	0	0	0	0	0	0	0	0	0	0	0	0	0	0	0	0	0	0	0	0	0	0	1	0	0	0	0	0	0
mmoD, methane monooxygenase	Methane	Methane oxidation - Soluble methane monoxygenase	TIGR04550	-	Hmmer	0	0	0	0	0	0	0	0	0	0	0	0	0	0	0	0	0	0	0	0	0	0	0	0	0	0	0	0	0	0	0	0	0	0	0	1	0	0	0	0	0	0	0	0
mcr alpha, methyl-coenzyme M reductase	Methane	Methane production	TIGR03256	314	Hmmer	0	0	0	0	0	0	0	0	0	1*****	0	0	0	0	0	0	0	0	0	0	1***	1***	1***	0	0	0	0	0	0	0	0	0	0	0	0	0	0	0	0	0	0	0	0	0
mcr beta, methyl-coenzyme M reductase	Methane	Methane production	TIGR03257	173	Hmmer	0	0	0	0	0	0	0	0	0	1*****	0	0	0	0	0	0	0	0	0	0	1***	1***	1***	0	0	0	0	0	0	0	0	0	0	0	0	0	0	0	0	0	0	0	0	0
mcr gamma, methyl-coenzyme M reductase	Methane	Methane production	TIGR03259	171	Hmmer	0	0	0	0	0	0	0	0	0	1*****	0	0	0	0	0	0	0	0	0	0	1***	1***	1***	0	0	0	0	0	0	0	0	0	0	0	0	0	0	0	0	0	0	0	0	0
hzoA, hydrazine oxidase	Nitrogen	Anammox	hzoA_alignment	325	Hmmer	0	0	0	0	0	0	0	0	0	0	0	0	0	0	0	0	0	0	0	0	0	0	0	0	0	0	0	0	0	0	0	0	0	0	0	0	0	0	0	0	0	0	0	0
hzsA, Hydrazine synthase	Nitrogen	Anammox	hzsA_alignment	466	Hmmer	0	0	0	0	0	0	0	0	0	0	0	0	0	0	0	0	0	0	0	0	0	0	0	0	0	0	0	0	0	0	0	0	0	0	0	0	0	0	0	0	0	0	0	0
Fe only alpha, nitrogenase iron-iron protein	Nitrogen	N2 fixation	TIGR01861	873	Hmmer	0	0	0	0	0	0	0	0	0	0	0	0	0	0	0	0	0	0	0	0	0	0	0	0	0	0	0	0	0	0	0	0	0	0	0	0	0	0	0	0	0	0	0	0
Fe only beta, nitrogenase iron-iron protein	Nitrogen	N2 fixation	TIGR02931	853	Hmmer	0	0	0	0	0	0	0	0	0	0	0	0	0	0	0	0	0	0	0	0	0	0	0	0	0	0	0	0	0	0	0	0	0	0	0	0	0	0	0	0	0	0	0	0
Fe only delta, nitrogenase iron-iron protein	Nitrogen	N2 fixation	TIGR02929	124	Hmmer	0	0	0	0	0	0	0	0	0	0	0	0	0	0	0	0	0	0	0	0	0	0	0	0	0	0	0	0	0	0	0	0	0	0	0	0	0	0	0	0	0	0	0	0
Mo-Fe type Alpha, nitrogenase molybdenum-iron	Nitrogen	N2 fixation	TIGR01282	503	Hmmer	0	0	0	0	0	0	0	0	0	0	0	0	0	0	0	0	0	0	0	0	0	0	0	0	0	0	0	0	0	0	0	0	0	0	0	0	0	0	0	0	0	0	0	0
Mo-Fe type beta, nitrogenase molybdenum-iron	Nitrogen	N2 fixation	TIGR01286	414	Hmmer	0	0	0	0	0	0	0	0	0	0	0	0	0	0	0	0	0	0	0	0	0	0	0	0	0	0	0	0	0	0	0	0	0	0	0	0	0	0	0	0	0	0	0	0
nifH, nitrogenase iron protein	Nitrogen	N2 fixation	TIGR01287	261	Hmmer	0	0	0	0	0	0	0	0	0	0	0	0	0	0	0	0	0	0	0	0	1*****	1*****	2**	0	0	0	0	0	0	0	0	0	0	0	0	0	0	0	0	0	0	0	0	0
Vanadium-type alpha, nitrogenase vanadium-iron	Nitrogen	N2 fixation	TIGR01860	822	Hmmer	0	0	0	0	0	0	0	0	0	0	0	0	0	0	0	0	0	0	0	0	0	0	0	0	0	0	0	0	0	0	0	0	0	0	0	0	0	0	0	0	0	0	0	0
Vanadium-type beta, nitrogenase vanadium-iron	Nitrogen	N2 fixation	TIGR02932	821	Hmmer	0	0	0	0	0	0	0	0	0	0	0	0	0	0	0	0	0	0	0	0	0	0	0	0	0	0	0	0	0	0	0	0	0	0	0	0	0	0	0	0	0	0	0	0
Vanadium-type delta, nitrogenase vanadium-iron	Nitrogen	N2 fixation	TIGR02930	122	Hmmer	0	0	0	0	0	0	0	0	0	0	0	0	0	0	0	0	0	0	0	0	0	0	0	0	0	0	0	0	0	0	0	0	0	0	0	0	0	0	0	0	0	0	0	0
napA, periplasmic nitrate reductase, NapA	Nitrogen	Nitrate reduction	TIGR01706	472	Hmmer	0	0	0	0	0	0	0	0	0	0	0	0	0	0	0	0	0	0	0	0	0	0	0	0	0	0	0	0	0	0	0	0	0	0	0	0	1	1***	1	0	1	1***	1	0
narG, periplasmic nitrate reductase, alpha	Nitrogen	Nitrate reduction	TIGR01580	600	Hmmer	0	0	0	0	0	0	0	0	0	0	0	0	0	0	0	0	0	0	0	0	0	0	0	0	0	0	0	0	0	0	0	0	0	0	0	0	0	0	0	0	0	0	0	0
narH, periplasmic nitrate reductase, beta	Nitrogen	Nitrate reduction	TIGR01660	348	Hmmer	0	0	0	0	0	0	0	0	0	0	0	0	0	0	0	0	0	0	0	0	0	0	0	0	0	0	0	0	0	0	0	0	0	0	0	0	0	0	0	0	0	0	0	0
norB, Nitric oxide reductase	Nitrogen	Nitric oxide reduction	norB_alignment	79	Hmmer	0	0	0	0	0	0	0	0	0	0	0	0	0	0	0	0	0	0	0	0	0	0	0	0	0	0	0	0	0	0	0	0	0	1	0	0	1	1	1	0	0	0	1	0
nxrA, nitrite oxidoreductase	Nitrogen	Nitrite oxidation	nxrA_alignment	370	Hmmer	0	0	0	0	0	0	0	0	0	0	0	0	0	0	0	0	0	0	0	0	0	0	0	0	0	0	0	0	0	0	0	0	0	0	0	0	0	0	0	0	0	0	0	0
nxrB, nitrite oxidoreductase	Nitrogen	Nitrite oxidation	nxrB_alignment	252	Hmmer	0	0	0	0	0	0	0	0	0	0	0	0	0	0	0	0	0	0	0	0	0	0	0	0	0	0	0	0	0	0	0	0	0	0	0	0	0	0	0	0	0	0	0	0
cyt c552 large NrFA, nitrite reductase	Nitrogen	Nitrite reduction	PF02335/TIGR03152	576	Hmmer	0	0	0	0	0	0	0	0	0	0	0	0	0	0	0	0	0	0	0	0	0	0	0	0	0	0	0	0	0	0	0	0	0	0	0	0	0	1	1	0	0	1	0	0
cyt c552 large NrFA, nitrite reductase	Nitrogen	Nitrite reduction	PF02335	57	Hmmer	0	0	0	0	0	0	0	0	0	0	0	0	0	0	0	0	0	0	0	0	0	0	0	0	0	0	0	0	0	0	0	0	0	0	0	0	0	1	1	0	0	1	0	0
cyt c552 small NrfH, cytochrome c nitrite reductase	Nitrogen	Nitrite reduction	TIGR03153	75	Hmmer	0	0	0	0	0	0	0	0	0	0	0	0	0	0	0	0	0	0	0	0	0	0	0	0	0	0	0	0	0	0	0	0	0	0	0	0	0	0	1	0	0	1	0	1
NirB, nitrite reductase [NAD(P)H]	Nitrogen	Nitrite reduction	TIGR02374	442	Hmmer	0	0	0	0	0	0	0	0	0	0	0	0	0	0	0	0	0	0	0	0	0	0	0	0	0	0	0	0	0	0	0	0	0	0	0	0	0	0	0	0	0	0	0	0
NirD, nitrite reductase [NAD(P)H]	Nitrogen	Nitrite reduction	TIGR02378	69	Hmmer	0	0	0	0	0	0	0	0	0	0	0	0	0	0	0	0	0	0	0	0	0	0	0	0	0	0	0	0	0	0	0	0	0	0	0	0	0	0	0	0	0	0	0	0
nirK, nitrite reductase, copper-containing	Nitrogen	Nitrite reduction	TIGR02376	169	Hmmer	0	0	0	0	0	0	0	0	0	0	0	0	0	0	0	0	0	0	0	0	0	0	0	0	0	0	0	0	0	0	0	0	0	0	0	0	0	0	0	0	0	0	0	0
nirS, nitrite reductase, copper-containing	Nitrogen	Nitrite reduction	nirS_alignment	200	Hmmer	0	0	0	0	0	0	0	0	0	0	0	0	0	0	0	0	0	0	0	0	0	0	0	0	0	0	0	0	0	0	0	0	0	0	0	0	0	0	0	0	0	0	0	0
norC, nitric oxide reductase	Nitrogen	Nitrite reduction	norC_alignment	50	Hmmer	0	0	0	0	0	0	0	0	0	0	0	0	0	0	0	0	0	0	0	0	0	0	0	0	0	0	0	0	0	0	0	0	0	0	0	0	0	0	0	0	0	0	0	0
nrfD, cytochrome c nitrite reductase	Nitrogen	Nitrite reduction	TIGR03148	300	Hmmer	0	0	0	0	0	0	0	0	0	0	0	0	0	0	0	0	0	0	0	0	0	0	0	0	0	0	0	0	0	0	0	0	0	0	0	0	0	0	1***	1***	1***	1***	1***	0
nosD, nitric oxide reductase	Nitrogen	Nitrous oxide reduction	PF05048/TIGR04247	290	Hmmer	0	0	0	0	0	0	0	0	0	0	0	0	0	0	0	0	0	0	0	0	0	0	0	0	0	0	0	0	0	0	0	0	0	0	0	0	1	0	0	0	0	0	1	0
nosZ, nitrous-oxide reductase, Sec-dependent	Nitrogen	Nitrous oxide reduction	TIGR04246	550	Hmmer	0	0	0	0	0	0	0	0	0	0	0	0	0	0	0	0	0	0	0	0	0	0	0	0	0	0	0	0	0	0	0	0	0	0	0	0	1***	0	0	0	0	0	1	0
octR, octaheme c-type cytochrome, tetrathionate reductase	Nitrogen	Octaheme c-type cytochrome Shewanella-type	TIGR04315	325	Hmmer	0	0	0	0	0	0	0	0	0	0	0	0	0	0	0	0	0	0	0	0	0	0	0	0	0	0	0	0	0	0	0	0	0	0	0	0	1	1	2	1	1	1	1	0
QoxA, cytochrome aa3 quinol oxidase	Oxygen	Oxygen metabolism - cytochrome (quinone) oxidase, aa3 type, QoxABCD	TIGR01432	204	Hmmer	0	0	0	0	0	0	0	0	0	0	0	0	0	0	0	0	0	0	0	0	0	0	0	0	0	0	0	0	0	0	0	0	0	0	0	0	0	0	0	0	0	0	0	0
QoxB, cytochrome aa3 quinol oxidase	Oxygen	Oxygen metabolism - cytochrome (quinone) oxidase, aa3 type, QoxABCD	TIGR02882	954	Hmmer	0	0	0	0	0	0	0	0	0	0	0	0	0	0	0	0	0	0	0	0	0	0	0	0	0	0	0	0	0	0	0	0	0	0	0	0	0	0	0	0	0	0	0	0
CydA, Cytochrome bd terminal oxidase	Oxygen	Oxygen metabolism - cytochrome (quinone) oxidase, bd type	PF01654	118	Hmmer	0	0	0	0	0	0	0	0	0	0	0	0	0	0	0	0	0	0	0	0	0	0	0	0	0	0	0	0	0	0	0	0	0	1	0	0	0	0	0	0	0	1	0	0
CydB, Cytochrome bd terminal oxidase	Oxygen	Oxygen metabolism - cytochrome (quinone) oxidase, bd type	TIGR00203	88	Hmmer	0	0	0	0	0	0	0	0	0	0	0	0	0	0	0	0	0	0	0	0	0	0	0	0	0	0	0	0	0	0	0	0	0	1	0	0	0	0	0	0	0	1	0	0
CyoA, ubiquinol oxidase	Oxygen	Oxygen metabolism - cytochrome (quinone) oxidase, bo type	TIGR01433	218	Hmmer	0	0	0	0	0	0	0	0	0	0	0	0	0	0	0	0	0	0	0	0	0	0	0	0	0	0	0	0	0	0	0	0	0	0	0	0	0	0	0	0	0	0	0	0
CyoD, ubiquinol oxidase	Oxygen	Oxygen metabolism - cytochrome (quinone) oxidase, bo type	TIGR02847	64	Hmmer	0	0	0	0	0	0	0	0	0	0	0	0	0	0	0	0	0	0	0	0	0	0	0	0	0	0	0	0	0	0	0	0	0	0	0	0	0	0	0	0	0	0	0	0
CyoE, ubiquinol oxidase	Oxygen	Oxygen metabolism - cytochrome (quinone) oxidase, bo type	TIGR01473	138	Hmmer	0	0	0	0	0	0	0	0	0	0	0	0	0	0	0	0	0	0	0	0	0	0	0	0	0	0	0	0	0	0	0	0	0	0	1	0	0	0	0	0	1	0	0	0
CoxA, cytochrome c oxidase	Oxygen	Oxygen metabolism - cytochrome c oxidase, caa3-type¾	TIGR02891	617	Hmmer	0	0	0	0	0	0	0	0	0	0	0	0	0	0	0	0	0	0	0	0	0	0	0	0	0	0	0	0	0	0	0	0	0	0	0	0	0	0	0	0	0	0	0	0
CoxB, cytochrome c oxidase	Oxygen	Oxygen metabolism - cytochrome c oxidase, caa3-type¾	TIGR02866	144	Hmmer	0	0	0	0	0	0	0	0	0	0	0	0	0	0	0	0	0	0	0	0	0	0	0	0	0	0	0	0	0	0	0	0	0	0	0	0	0	0	0	0	0	0	0	0
ccoN, cytochrome c oxidase, cbb3-type	Oxygen	Oxygen metabolism - cytochrome c oxidase, cbb3-type	TIGR00780	168	Hmmer	0	0	0	0	0	0	0	0	0	0	0	0	0	0	0	0	0	0	0	0	0	0	0	0	0	0	0	0	0	0	0	0	0	0	0	0	1	0	0	0	0	0	0	0
ccoO, cytochrome c oxidase, cbb3-type	Oxygen	Oxygen metabolism - cytochrome c oxidase, cbb3-type	TIGR00781	62	Hmmer	0	0	0	0	0	0	0	0	0	0	0	0	0	0	0	0	0	0	0	0	0	0	0	0	0	0	0	0	0	0	0	0	0	0	0	0	1	0	0	0	0	0	0	0
ccoP, cytochrome c oxidase, cbb3-type	Oxygen	Oxygen metabolism - cytochrome c oxidase, cbb3-type	TIGR00782	54	Hmmer	0	0	0	0	0	0	0	0	0	0	0	0	0	0	0	0	0	0	0	0	0	0	0	0	0	0	0	0	0	0	0	0	0	0	0	0	1	0	0	0	0	0	0	0
aprA, adenylylsulfate reductase	Sulfur	Sulfate reduction	TIGR02061	326	Hmmer	0	0	0	0	0	0	0	0	0	0	0	0	0	0	0	0	0	0	0	0	0	0	0	0	0	0	0	0	0	0	0	0	0	0	0	0	0	0	0	0	0	0	0	0
asrA, sulfite reductase,	Sulfur	Sulfate reduction	TIGR02910	223	Hmmer	0	0	0	0	0	0	0	1	1***	0	1***	0	1***	0	1*****	0	0	1***	0	0	0	0	0	0	0	0	0	0	0	0	0	0	0	0	0	0	0	0	0	0	0	0	0	0
asrB, sulfite reductase,	Sulfur	Sulfate reduction	TIGR02911	226	Hmmer	0	0	0	0	0	0	0	1	2***	0	2***	0	1***	1***	0	0	0	1***	0	0	0	0	0	0	0	0	0	0	0	0	0	0	0	0	0	0	0	0	0	0	0	0	0	0
asrC, sulfite reductase,	Sulfur	Sulfate reduction	TIGR02912	194	Hmmer	0	0	0	0	0	0	0	0	0	0	0	0	0	0	0	0	0	0	0	0	0	0	0	0	0	0	0	0	0	0	0	0	0	0	0	0	0	0	0	0	0	0	0	0
cysC, adenylyl-sulfate kinase	Sulfur	Sulfate reduction	TIGR00455	133	Hmmer	0	0	0	0	0	0	0	0	0	0	0	0	1*****	0	0	0	0	0	0	0	0	0	0	0	0	0	0	0	0	0	0	0	0	0	1	0	1	1	0	0	0	0	0	0
cysN, adenylyl-sulfate kinase	Sulfur	Sulfate reduction	TIGR02034	327	Hmmer	0	0	0	0	0	0	0	0	0	0	0	0	1*****	0	0	0	0	0	0	0	0	0	0	0	0	0	0	0	0	0	0	0	0	0	0	0	2	0	1	0	1	1	0	0
sat, sulfate adenylyltransferase	Sulfur	Sulfate reduction	TIGR00339	181	Hmmer	0	0	0	0	0	0	0	0	0	0	0	0	0	0	0	0	0	0	0	0	0	0	0	0	0	0	0	0	0	0	0	0	0	0	1	0	0	0	0	0	0	0	0	0
fcc, Flavocytochrome c sulphide dehydrogenase, flavin-binding	Sulfur	Sulfide oxidation	fcc_interpro	266	Hmmer	0	0	0	0	0	0	0	0	0	0	0	0	0	0	0	0	0	0	0	0	0	0	0	0	0	0	0	0	0	0	0	0	0	0	0	0	0	0	0	0	0	0	0	0
Sqr, Sulfide:quinone reductase	Sulfur	Sulfide oxidation	PTHR10632	300	Hmmer	0	0	0	0	0	0	0	0	0	0	0	0	0	0	0	0	0	0	0	0	0	0	0	0	0	0	0	0	0	0	0	0	0	0	0	0	2***	2***	2***	1***	1	0	2***	0
dsrD, Dissimilatory sulfite reductase	Sulfur	Sulfite reduction	PF08679	50	Hmmer	0	0	0	0	0	0	0	0	0	0	0	0	0	0	0	0	0	0	0	0	0	0	0	0	0	0	0	0	0	0	0	0	0	0	0	0	0	0	0	0	0	0	0	0
dsrA, sulfite reductase, dissimilatory-type	Sulfur	Sulfur oxidation/reduction	TIGR02064	223	Hmmer	0	0	0	0	0	0	0	0	1***	0	0	0	0	0	0	0	0	0	0	0	0	0	0	0	0	0	0	0	0	0	0	0	0	0	0	0	0	0	0	0	0	0	0	0
dsrB, sulfite reductase, dissimilatory-type	Sulfur	Sulfur oxidation/reduction	TIGR02066	205	Hmmer	0	0	0	0	0	0	0	0	2***	0	0	0	0	0	0	0	0	0	0	0	0	0	0	0	0	0	0	0	0	0	0	0	0	0	0	0	0	0	0	0	0	0	0	0
sor, sulfur oxygenase/reductase	Sulfur	Sulfur oxidation	PF07682	300	Hmmer	0	0	0	0	0	0	0	0	0	0	0	0	0	0	0	0	0	0	0	0	0	0	0	0	0	0	0	0	0	0	0	0	0	0	0	0	0	0	0	0	0	0	0	0
sulfur dioxygenase	Sulfur	Sulfur oxidation	sulfur_dioxygenase_sdo_alignment	120	Hmmer	0	0	0	0	0	0	0	0	0	0	0	0	0	0	0	0	0	0	0	0	0	0	0	0	0	0	0	0	0	0	0	0	0	0	1	1	0	0	0	0	0	0	0	0
phsA, thiosulfate reductase	Sulfur	Thiosulfate disproportionation	thiosulfate_reductase_phsA_alignment	323	Hmmer	0	0	0	0	0	0	0	0	1***	0	0	1***	0	0	0	0	0	0	0	0	0	0	0	0	0	0	0	0	0	0	0	0	0	0	0	0	0	0	1***	1	0	1	1	0
soxB, thiosulfohydrolase	Sulfur	thiosulfate oxidation	TIGR04486	375	Hmmer	0	0	0	0	0	0	0	0	0	0	0	0	0	0	0	0	0	0	0	0	0	0	0	0	0	0	0	0	0	0	0	0	0	0	0	0	0	0	0	0	0	0	0	0
soxC, sulfite dehydrogenase	Sulfur	thiosulfate oxidation	TIGR04555	330	Hmmer	0	0	0	0	0	0	0	0	0	0	0	0	0	0	0	0	0	0	0	0	0	0	0	0	0	0	0	0	0	0	0	0	0	0	0	0	0	0	0	0	0	0	0	0
soxY, thiosulfate oxidation carrier protein	Sulfur	thiosulfate oxidation	TIGR04488	125	Hmmer	0	0	0	0	0	0	0	0	0	0	0	0	0	0	0	0	0	0	0	0	0	0	0	0	0	0	0	0	0	0	0	0	0	0	0	0	0	0	0	0	0	0	0	0
lactate dehydrogenase	Fermentation	lactic acid fermentation	Custom	JGI	JGI	0	0	0	0	0	0	0	0	0	0	0	0	0	0	0	0	0	0	0	0	0	0	0	0	0	0	0	0	0	0	0	0	0	1	0	1	0	0	0	0	0	0	0	0
phosphate acetyltransferase	Fermentation	acetate fermentation	Custom	JGI	JGI	0	0	0	0	1	0	0	0	0	0	0	0	0	0	0	0	0	0	0	0	0	0	0	0	0	0	0	0	0	0	0	0	0	0	0	1	1	1	1	0	1	0	1	0
acetate kinase	Fermentation	acetate fermentation	Custom	JGI	JGI	0	0	0	0	0	0	0	0	0	0	0	0	0	0	0	0	0	0	0	0	0	0	0	0	0	0	0	0	0	0	0	0	0	0	0	1	1	1	1	1	1	1	1	0
acetyl-CoA synthetase	Fermentation	acetate fermentation	Custom	JGI	JGI	1	0	1	1	1	1	1	1	2	1	1	0	0	2	3	0	2	3	2	2	1	0	0	0	0	0	2	1	1	2	0	3	0	0	0	0	0	0	0	0	0	0	0	1
aldehyde dehydrogenase	Fermentation	alcohol fermentation	Custom	JGI	JGI	0	0	0	0	0	0	0	0	0	1	0	0	0	0	0	0	0	0	0	0	0	0	0	0	0	0	0	0	0	0	0	0	0	0	0	0	0	0	0	0	0	0	1	0
alcohol dehydrogenase	Fermentation	alcohol fermentation	Custom	JGI	JGI	0	0	0	0	0	0	0	0	0	1	1	0	1	1	1	2	2	2	1	0	0	0	0	0	0	0	0	1	0	0	0	0	0	0	1	0	0	0	0	0	0	0	1	1
alkB_alkane_monooxygenase	Hydrocarbons	aerobe hydrocarbon degradation	Custom	1e-20	Blast	0	0	0	0	0	0	0	0	0	0	0	0	0	0	0	0	0	0	0	0	0	0	0	0	0	0	0	0	0	0	0	0	0	0	0	0	0	0	0	0	0	0	0	0
nahC_dihydroxynapththalene_Dioxygenase	Hydrocarbons	aerobe hydrocarbon degradation	Custom	1e-20	Blast	0	0	0	0	0	0	0	0	0	0	0	0	0	0	0	0	0	0	0	0	0	0	0	0	0	0	0	0	0	0	0	0	0	0	0	0	0	0	0	0	0	0	0	0
nahG_salicylate_hydroxylase	Hydrocarbons	aerobe hydrocarbon degradation	Custom	1e-20	Blast	0	0	0	0	0	0	0	0	0	0	0	0	0	0	0	0	0	0	0	0	0	0	0	0	0	0	0	0	0	0	0	0	0	0	0	0	0	0	0	0	0	0	0	0
assA_1_Alkylsuccinate_synthase_alpha_SU	Hydrocarbons	anaerobe hydrocarbon degradation	Custom	1e-20	Blast	0	0	0	0	0	0	0	0	0	0	0	0	0	0	0	0	0	0	0	0	0	0	0	0	0	0	0	0	0	0	0	0	0	0	0	0	1***	1***	0	1***	3***	0	1***	0
bssa_gene1_sp	Hydrocarbons	anaerobe hydrocarbon degradation	Custom	1e-20	Blast	0	0	0	0	0	0	0	0	0	0	0	0	0	0	0	0	0	0	0	0	0	0	0	0	0	0	0	0	0	0	0	0	0	0	0	0	1***	1***	0	1***	2***	0	1***	0
ebdA_ethylenebenzene_DH_Alpha_SU	Hydrocarbons	anaerobe hydrocarbon degradation	Custom	1e-20	Blast	0	0	0	0	0	0	0	0	0	0	0	0	0	0	0	0	0	0	0	0	0	0	0	0	0	0	0	0	0	0	0	0	0	0	0	0	0	0	0	0	0	0	0	0
ebdB_ethylenebenzene_DH_Beta_SU	Hydrocarbons	anaerobe hydrocarbon degradation	Custom	1e-20	Blast	0	0	0	0	0	0	0	0	0	0	0	1	0	0	0	0	0	0	0	1	0	0	0	0	0	0	0	0	0	0	0	0	0	0	0	0	0	0	1***	1***	0	0	1***	0
ebdC_ethylenebenzene_DH_Gamma_SU	Hydrocarbons	anaerobe hydrocarbon degradation	Custom	1e-20	Blast	0	0	0	0	0	0	0	0	0	0	0	0	0	0	0	0	0	0	0	0	0	0	0	0	0	0	0	0	0	0	0	0	0	0	0	0	0	0	0	0	0	0	0	0
masD_Methylsuccinate_synthase	Hydrocarbons	anaerobe hydrocarbon degradation	Custom	1e-20	Blast	0	0	0	0	0	0	0	0	0	0	0	0	0	0	0	0	0	0	0	0	0	0	0	0	0	0	0	0	0	0	0	0	0	0	0	0	0	0	0	0	0	0	0	0
masG_methylalkyl_succinate_synthase_activase	Hydrocarbons	anaerobe hydrocarbon degradation	Custom	1e-20	Blast	0	0	0	0	0	0	0	0	0	0	0	0	0	0	0	0	0	0	0	0	0	0	0	0	0	0	0	0	0	0	0	0	0	0	0	1***	0	1***	0	1***	2***	0	0	0
nmsA_naphthyl_methylsuccinate_synthase_Alpha	Hydrocarbons	anaerobe hydrocarbon degradation	Custom	1e-20	Blast	0	0	0	0	0	0	0	0	0	0	0	0	0	0	0	0	0	0	0	0	0	0	0	0	0	0	0	0	0	0	0	0	0	0	0	0	1***	1***	0	1***	3***	0	1***	0
nmsB_naphthyl_methylsuccinate_synthase_Beta	Hydrocarbons	anaerobe hydrocarbon degradation	Custom	1e-20	Blast	0	0	0	0	0	0	0	0	0	0	0	0	0	0	0	0	0	0	0	0	0	0	0	0	0	0	0	0	0	0	0	0	0	0	0	0	0	0	0	0	0	0	0	0
acyl-CoA dehydrogenase	Fatty acids	fatty acid degradation	Custom	JGI	JGI	0	0	0	0	1	0	0	0	1	1	0	2	1	0	0	0	0	0	0	3	0	0	0	0	0	0	0	0	0	0	0	0	0	0	1	0	1	0	1	0	1	0	1	1
enoyl-CoA hydratase	Fatty acids	fatty acid degradation	Custom	JGI	JGI	0	0	0	0	0	0	0	0	1	0	0	2	1	0	0	0	0	0	0	1	0	0	0	0	0	0	0	0	0	0	0	0	0	1	0	0	1	0	0	0	0	0	0	1
3-hydroxyacyl-CoA dehydrogenase	Fatty acids	fatty acid degradation	Custom	JGI	JGI	0	0	0	0	0	0	0	0	1	0	0	2	1	0	0	0	0	0	0	0	0	0	0	0	0	0	0	0	0	0	0	0	0	0	0	0	1	0	1	0	1	0	1	1
3-ketoacyl-CoA thiolase (acetyl-CoA C-acyltransferase)	Fatty acids	fatty acid degradation	Custom	JGI	JGI	0	0	0	0	0	0	0	0	1	1	0	2	1	1	1	1	2	2	1	3	0	1	2	0	0	0	1	1	1	2	0	0	0	0	0	0	1	0	1	1	1	0	1	1
[truncated: 64 more columns]

## Sheet: Caption
Table S4: Functional analysis of assembled archaeal and bacterial MAGs.
Functional gene analysis for individual archaeal and bacterial MAGs recovered from dive 4484 and 4572 based on HMMER, KAAS, JGI/M and blastp
analyses of marker genes for specific pathways involved in carbon (C), nitrogen (N) and sulfur (S)-cycling as well as several additional pathways.
Presence/Absence of genes are listed as: Presence: >1 (red), Absence: 0 (no color).
*	discovered with an hmmer search and an e-value of e-20 and confirmed with Hydrogenase DB
***	discovered with an hmmer search and an e-value of e-20 and confirmed with an individual blastp search
*****	JGI identified, confirmed with blast search
Cutoff.Score:	refers to the bitscore if not indicated otherwise
